# Supplementary material for: Identification of Chemical Constituents from Leaves and Stems of Alpinia oxyphylla: Potential Antioxidant and Tyrosinase Inhibitory Properties
Source: Antioxidants (Basel). 2024 Dec 16;13(12):1538. doi: 10.3390/antiox13121538 (PMC11727410; doi:10.3390/antiox13121538)
Supplement: Supplementary file 1 [file antioxidants-13-01538-s001.zip]

Archive with 1 entries (1 files):
- antioxidants-3281633-supplementary.pdf
